# Supplementary material for: A High-Throughput Assay for siRNA-Based Circadian Screens in Human U2OS Cells
Source: PLoS One. 2008 Oct 20;3(10):e3457. doi: 10.1371/journal.pone.0003457 (PMC2565498; doi:10.1371/journal.pone.0003457)
Supplement: Table S1 — siRNA duplex sequences in Excel format. (0.01 MB DOC) [file pone.0003457.s001.doc]

## Sheet: Sheet1
NCBI gene symbol	Gene Description	mRNA Accessions	siRNA Target Sequence
ARNTL	aryl hydrocarbon receptor nuclear translocator-like	NM_001030272 NM_001030273 NM_001178	TACGTTTGGACCCAAGCTTAA
ARNTL	aryl hydrocarbon receptor nuclear translocator-like	NM_001030272 NM_001030273 NM_001178	TCGGCACGCGATAGATGGAAA
ARNTL	aryl hydrocarbon receptor nuclear translocator-like	NM_001030272 NM_001030273 NM_001178	TAGGCACATCGTGTTATGAAT
ARNTL	aryl hydrocarbon receptor nuclear translocator-like	NM_001030272 NM_001030273 NM_001178	TCGATGGTTCAGTTTCATGAA
CLOCK	clock homolog (mouse)	NM_004898	ATCCAGCAACTTGCACCTATA
CLOCK	clock homolog (mouse)	NM_004898	GACACGCATGATAGAAGCAAA
CLOCK	clock homolog (mouse)	NM_004898	AAGGAGCCATCTACCTATGAA
CLOCK	clock homolog (mouse)	NM_004898	CTGGGTCAGATAATCGTATAA
CRY1	cryptochrome 1 (photolyase-like)	NM_004075	GAGGATCTTGATGCCAATCTA
CRY1	cryptochrome 1 (photolyase-like)	NM_004075	ATCAGCAGCTTTCACGATATA
CRY1	cryptochrome 1 (photolyase-like)	NM_004075	AAGGAATGGAACATTACTAAA
CRY1	cryptochrome 1 (photolyase-like)	NM_004075	CTGTTTGTGATTCGTGGACAA
CRY2	cryptochrome 2 (photolyase-like)	NM_021117	CCGGCTTAACATTGAACGAAT
CRY2	cryptochrome 2 (photolyase-like)	NM_021117	GAGGCCATAGACAGATCTAAA
CRY2	cryptochrome 2 (photolyase-like)	NM_021117	AAGGACGACGGTGGCCAACTA
CRY2	cryptochrome 2 (photolyase-like)	NM_021117	CCGATGGAGGTTCCTACTTCA
CSNK1E	casein kinase 1, epsilon	NM_001894 NM_152221	TCCCTCCGAATTCTCAACATA
CSNK1E	casein kinase 1, epsilon	NM_001894 NM_152221	CTGGCTCTGAGTTATAAATTA
CSNK1E	casein kinase 1, epsilon	NM_001894 NM_152221	GTGGTTGTTAATTTGAAGTAA
CSNK1E	casein kinase 1, epsilon	NM_001894 NM_152221	GAGCTTTATCGTGGTTGTTAA
PER1	period homolog 1 (Drosophila)	NM_002616	CCCGGACTCTCCACTGTTCAA
PER1	period homolog 1 (Drosophila)	NM_002616	CCAGCGCGTCATGATGACCTA
PER1	period homolog 1 (Drosophila)	NM_002616	CAGCAATGGTTCAAGTGGCAA
PER1	period homolog 1 (Drosophila)	NM_002616	CCCAGCGGTTGTCCAGCCCTA
PER2	period homolog 2 (Drosophila)	NM_003894 NM_022817	CAGCTGGTCCAGCTTCATCAA
PER2	period homolog 2 (Drosophila)	NM_003894 NM_022817	CAGGGTGGGCCCTTTGAATGA
PER2	period homolog 2 (Drosophila)	NM_003894 NM_022817	CCAGGTTGCATCCATATTTCA
PER2	period homolog 2 (Drosophila)	NM_003894 NM_022817	TACGCTGGCCACCTTGAAGTA
NR1D1	nuclear receptor subfamily 1, group D, member 1	NM_021724	CAGCGTCATAACGAGGCCCTA
NR1D1	nuclear receptor subfamily 1, group D, member 1	NM_021724	CTCCGTTGCCTCAACGTCCAA
NR1D1	nuclear receptor subfamily 1, group D, member 1	NM_021724	GAGGTGGTAGAGTTTGCCAAA
NR1D1	nuclear receptor subfamily 1, group D, member 1	NM_021724	TGCTTCGTTGTTCAACGTGAA
